# Supplementary material for: Discovery of (E)-1,3-Diphenyl-2-Propen-1-One Derivatives as Potent and Orally Active NLRP3 Inflammasome Inhibitors for Colitis
Source: Molecules. 2025 Aug 11;30(16):3340. doi: 10.3390/molecules30163340 (PMC12388496; doi:10.3390/molecules30163340)
Supplement: Supplementary file 1 [file molecules-30-03340-s001.zip]

Archive with 1 entries (1 files):
- molecules-3792071-supplementary.pdf
